# Supplementary material for: The evolutionary trajectory of mitochondrial carrier family during metazoan evolution
Source: BMC Evol Biol. 2010 Sep 16;10:282. doi: 10.1186/1471-2148-10-282 (PMC2949871; doi:10.1186/1471-2148-10-282)
Supplement: Additional file 9 — The accessions list from the selecting species. The details about selecting species are available in the method section. [file 1471-2148-10-282-S9.TXT]

P02722
P12235
P48962
P02722
Q5ZLG7
O43772
Q5R6H9
Q3SZA4
Q9Z2Z6
P97521
P53007
XP_001165281.1
P79110
P32089
Q8JZU2
XP_415059.2
Q9UBX3
XP_001163693.1
XP_583360.3
NP_038798.1
CAA11278.1
Q9H2D1
XP_001156320.1 
AAT42021.1
Q8BMG8
AAG17977.1
XP_509642.1
XP_586265.1
Q9WVD5
XP_001378119.1
EDM08997.1
Q6XUI0
CAG32327.1
XP_509642.1
Q02978
Q9CR62
ABQ12913.1
NP_071793.1
Q00325
P12234
Q6IRH6
Q5R7W2
O75746
Q5RBC8
AAI48909.1
Q8BH59
Q6GQS1
EAW69088.1
XP_001059684.1
XP_524071.2
Q6PJJ9
A5PJZ1
Q7TPC2
XP_001492793.1
Q5U680
Q70HW3
XP_001090674.1
AAI50068.1
Q8R0Y8
XP_580755.3
XP_001370706.1
P0C546
Q86VD7
Q09073
P51881
P12236
P32007
Q5R5A1
Q01888
Q8N2U1
XP_421570.2
Q8C0K5
P16261
Q96DW6
Q5EAC0
Q91XD8
Q499U1
XP_418818.1
Q8TBP6
Q0VCH6
Q8BGP6
Q498U3
P12236
P32007
Q6QRN9
Q5ZLG7
CAD62317.1  
NP_851845.1
AAH89065.1
XP_421366.1
Q6PIV7
XP_524516.1  
Q3SZK0
A2ADF7
Q5XIF9
Q9QXX4
Q9UJS0
XP_872377.2
Q5ZIF4
O95258
Q2KIJ0
Q9Z2B2
Q9EP88
Q5ZJX8
O43808
O70579
Q2KJJ1
Q9H1K4
Q9DB41
Q505J6
Q9BQT8
A0JN87
Q5RFB7
Q8BZ09
Q9H936
Q5RD81
Q9D6M3
Q08DK4
Q5VWU3
Q8JZT8
NP_001033234.1
O95847
NP_082987.1
XP_871807.1
XP_527398.1
Q96A46
Q8R0Z5
XP_851341.1
XP_001068401.1
XP_421702.2
XP_001373068.1
Q5SVS4
Q5PQM9
Q8HXE3 
Q2KIJ0
Q9CR58
Q9H0C2
Q2YDD9
XP_001156886.1
Q3V132
CAG31047.1
Q9BSK2
Q1LZB3
XP_001376115.1 
XP_417600.1
Q3TZX3
Q5SWT3
Q3KQZ1
XP_001368207.1
XP_546609.2
XP_001504869.1
Q66H23
Q920G8
XP_001159098.1
XP_001493074.1
A2RU93
Q9BZJ4
Q17QI7
Q9D8K8
Q14BQ5
Q8WUT9
A2A3V2
XP_420343.2
XP_001062576.1
XP_001362828.1
Q5RD67
Q96H78
A0JN83
Q8BGF9
EDM00715.1
Q8CFJ7
XP_508552.2
NP_872362.2
XP_001492830.1
XP_595594.3
Q9CQS4
Q96AG3
Q5ZIG3
Q6Q0C1
Q6IS41
XP_001159368.1
XP_594638.3
Q922G0
XP_587531.2
XP_516786.2 
NP_001007961.1
Q96CQ1
Q29RM1
Q5NVC1
Q9HC21
Q6AYL0
XP_420126.2
Q9DAM5
P25874
XP_517450.2
P04633
P12242
XP_616977.3
P55851
Q5R5A8
P70406
Q3SZI5
P56500
P56501  
P56499
Q9N2I9
O77792
P55916
Q6IP28
Q6P7N0
Q4SFK5
Q6NX10
Q4SFK5
Q6P628
Q7ZTP9                             
Q6P5K6                            
Q6P1T7
Q8AVD9
Q1ENH3
Q4S210
Q6PGY3
CAJ81549.1
AAH70665.1
NP_957466.1
CAG03725.1
CAAE01014725.1
Q0VFE5
Q5PQ46
Q5ZJN5
Q4SMQ7
Q1LVL5
NP_001090866.1 
AAH89755.1
CAG02894.1
NP_001074107.1
CAM13214.1
NP_001090497.1  
AAH72308.1
AAH71521.1
CAF90256.1
Q6P7N3
Q7ZTJ1
Q7ZV45
Q4SRH6
Q6INL0
Q6PCF1
Q6PFM3
Q5PNM8
Q4T903
Q7ZYD5
Q5XH95
Q7ZY36
Q32N16
Q66L49
Q4T903
Q6GLA2
Q641C8
Q4V9P0
Q05AQ3
Q5PQ27
Q0P483
Q4S3B7
Q9PRH1
Q8JHI0
Q4SFK5
Q6PBF5
Q9I9M9
Q4SKY5
Q7ZV72
Q6DE75
Q6DJ08
Q08CI8
Q4RI81 
Q6DFK2
Q6DHC3
Q6P316
Q5KSP4
Q4SFK5
Q9I9M9
Q8JHI0
CAG10455.1
AAH97154.1
Q4RXM5
Q6PH61
Q6PCF1
Q28EN1
Q6PFM3
Q4SBJ1  
Q52KY7  
Q28CT0
Q6GLH4
A5D6T2
Q4RJL1
A4IIP8
Q6GNM8
Q6DHS4
Q4RIH5
Q08C83
Q0IHC6
NP_001017069.1
Q6P4S3
Q4RS56
Q6GLI3
Q4RIH5
Q6GNM8
Q7ZTT6
Q5XH95
NP_998422.1
CAF90629.1
Q5M8V4
Q6H3X4
Q7T3F5
NP_001072892.1
Q287T7
Q4SCM1
Q5XGI1
Q6GQ22
Q7ZVV6
Q5KSP2
Q4RJA7
Q9I9M9
Q6PBF5
AAH67329.1
Q6P036
Q4RVR6
A3KPP4
Q4S8Z1
A0JM88
Q7T292
Q4SKW7            
Q6GP92
Q3KPS7
A4IIA1
Q7SXW0
Q4RI81
Q5U3V7
Q6DFD6
Q66JC1
Q5BJK6
Q4SLT8
A4QNX2
Q6DHS9
Q4SC07
Q6INQ6
Q6DGU5
Q4S347
A4QNX2
Q1ECW7
Q4SC07
Q4SBK2
Q6DG32
Q4RYX2
Q28E37
Q567M3
Q4S893
NP_001088647.1
NP_001107354.1
Q6SA73
Q7ZVP4
Q7ZXN1
Q6P4L5
Q9W725
Q9W720
Q6NS20
Q6P4L5
Q6P0I3
Q9W725
AAQ17207.1
XP_001178608.1
Q27238  
Q26365
Q7Q605
XP_787461.1
Q9VQG4
Q61T49
XM_002130184.1
Q7KSQ0
P34519
Q177Y5
NP_493694.2
XP_562833.2
Q9Y166
XP_001193390.1
CAE65781.1
Q174H7
Q28XV6
XP_001177178.1
Q21084
XP_001194067.1
Q9W2T2
XP_624973.1
Q60RJ1
Q10050
Q7PS23
XP_974555.1
XP_624399.1  
NP_651703.1
NP_493694.2
XP_002130023.1
XP_001195884.1
ABF18348.1
Q9XZE4
NP_001040482.1
P40614
Q176G2
Q9VA73
Q21153
XP_970499.1
XP_001185457.1
Q17CE6
Q0E8F2
Q60M76
Q20799
XP_001201883.1
Q17CE6
Q0E8F2
Q60M76
Q20799
XP_001201883.1
Q295M1
Q4V4S1
Q9VBN7
Q18934
XP_975135.1
XP_001185278.1
Q29CH0
Q9VDL7
Q7QEQ1
Q16FH7
Q61DF7
Q93717
XP_781807.1 
Q26365
Q86PT7
Q1HRU0
Q60RS8
XP_974079.1
NP_492333.1
EAA05161.3
XP_001191485.1
XP_973832.1
XP_395257.2
Q17LJ4
Q7PX99
Q09461
Q60U58
Q9VWG0
Q26365
Q86PT7
Q1HRU0
Q60RS8
XP_001176211.1
AAN10743.1
Q7JZE8
Q7Q9H1
Q176S5
XP_972245.1
XP_001188104.1
Q29DX3
XP_969628.1
XP_397152.2
EAA00326.3
Q17HF0
Q2LZ86
Q9VZD9
XP_623636.1
XP_971751.1
Q16QJ1
Q5TNS1
Q9VGF7
AAB00644.1
Q16WT9
Q29I56
O62347
XP_975583.1
XP_001190905.1
Q1HQQ1
Q5TNS1
Q9VGF7
AAB00644.1
Q17CE6
Q0E8F2
Q20799
Q9VX14
Q7Q1W3 
Q172X4
O01883
XP_969929.1
XP_785257.1
Q23125
Q9VAY3
XP_973746.1
AAF50019.1  
XP_001195421.1
EAA00326.3
Q16NW0
XP_001196873.1
XP_969628.1
XP_397152.2
Q6VQ13
Q86PT7
Q7PQV7
Q26365
XP_973257.1
XP_001178608.1
AAB38001.1
XP_392647.2
Q27244
Q620L8
XP_975115
Q7JZE8
Q7Q9H1
Q176S5
XP_972245.1
XP_001188104.1
Q23125
XP_001177451.1
XP_625179.1
XP_973746.1
Q17LJ4
Q7PX99
Q09461
Q60U58
Q9VWG0
Q7QBE3
Q17DJ4
Q9VC40
Q9XTH0
XP_782479.2
XP_969406.1
CAE75385.1
Q7PW06
XP_971102.1
XP_001176211.1
Q16XZ0
Q9VXK8
Q5WNG6
Q9U2J0                                                                                                                                                                                                                                                                                                        
CAE75385.1
XP_971102.1
XP_001176211.1
Q9VQ37
XP_392647.2
Q59TD1
Q27244
XP_975115
A3QMB9
Q16WG6
Q7K0L7
XP_784294.2
ABR10900.1
XP_002595825.1
XP_001185598.1
ABR10900.1
XP_002595825.1
XP_001185598.1
ABR10900.1
XP_002595825.1
XP_001185598.1
