# Supplementary material for: The evolutionary trajectory of mitochondrial carrier family during metazoan evolution
Source: BMC Evol Biol. 2010 Sep 16;10:282. doi: 10.1186/1471-2148-10-282 (PMC2949871; doi:10.1186/1471-2148-10-282)
Supplement: Additional file 10 — The accessions list from the deselecting species. The details about deselecting species are available in the method section. [file 1471-2148-10-282-S10.TXT]

P12235                 
P48962                                                       
P02722                                                       
O43772                         
Q3SZA4              
Q9Z2Z6                      
P53007                                                
P32089                      
XP_415059.2                 
Q9UBX3             
XP_583360.3                  
NP_038798.1                     
Q9H2D1                     
Q5ZJN5                     
Q8BMG8                   
XP_509642.1                                                                                                                                                                                                                                                                                   
XP_586265.1                  
Q6XUI0                   
AAG17977.1                         
XP_509642.1                                                                                              
Q9WVD5                 
Q02978                   
Q9CR62                     
ABQ12913.1                    
Q00325                                
P12234               
Q6IRH6                           
Q8R0Y8                                                                                                         
119894452                                                                                                     
Q86VD7                                                                                                         
P51881                
P05141                    
Q8SQH5                
Q01888                           
Q8N2U1                  
118092576                
Q96DW6                   
Q91XD8                     
50732900                
Q8TBP6                                                                                                                    
Q0VCH6                                                                                                           
Q8BGP6                                                                                                            
Q9QXX4                    
Q9UJS0                      
119890734            
O95258                        
Q2KIJ0              
Q5ZJX8                  
Q96H78          
A0JN83                      
Q8BGF9                   
Q9BZJ4                        
Q17QI7              
Q9D8K8                   
Q920G8                       
149746182             
A2RU93                   
Q5SWT3                       
Q3KQZ1                            
73955699                  
Q9BSK2                          
50759281           
Q3TZX3                    
Q5SVS4                                      
149642783                    
Q9CR58                      
Q96A46                       
Q8R0Z5                       
118092894             
O95847              
21312006               
76650482          
Q6KCM7                           
A2ASZ8                       
Q0V7M4                       
Q9H936                
Q9D6M3                   
Q08DK4                   
Q9BQT8                     
A0JN87                    
Q8BZ09                      
Q9H1K4                    
Q9DB41                                                 
Q505J6                                          
O43808                     
O70579                     
Q2KJJ1                       
Q6PIV7                     
Q3SZK0                          
A2ADF7                         
31340019                                 
148686755                  
50748696                  
Q5ZLG7             
P32007                    
Q5ZLG7                    
Q5U680                        
Q70HW3                          
151556095                
Q6NUK1              
148745486                  
Q7TPC2                    
Q6GQS1                          
119589494             
109486593                
O75746         
151556133     
Q8BH59                      
P56501                   
O77792                     
P55916                     
P55851                     
P70406                        
Q3SZI5                     
P25874                        
P12242                  
194674496                  
Q29RM1            
Q9HC21              
118099972                 
Q922G0                   
Q5ZKP7               
Q96CQ1                      
Q6Q0C1                   
Q6IS41                       
119914109   
Q9CQS4                     
Q96AG3                    
Q5ZIG3                      
Q8CFJ7               
116235462          
119919258          
Q6P7N0                                                   
Q4SFK5                                                   
Q6NX10                                                   
Q6P628      
Q7ZTP9         
Q6P5K6          
Q6P1T7            
Q4S210                    
Q6PGY3                  
47123004              
41055124               
47218453              
Q0VFE5              
Q4SMQ7              
Q1LVL5                
58476404          
47222529               
123707984             
58476404         
47222529              
123707984            
147905724            
47939470             
47207195               
Q7ZTJ1            
Q7ZV45             
Q4SRH6                  
Q05AQ3                                                                                                    
Q0P483                                                                                                     
Q4S3B7                                                                                                     
Q8JHI0             
Q4SFK5          
Q6PBF5              
Q4SKY5                
Q7ZV72             
Q6DE75               
Q6DJ08               
Q08CI8             
Q4RI81                                                                                                       
Q6DHC3                                                                                                         
Q6P316                                                                                                      
Q6PCF1           
Q52KY7     
Q6PFM3      
Q5XGI1              
68398092        
47221323  
Q66JC1          
Q5BJK6         
Q4SLT8   
A4IIA1           
Q7SXW0                 
Q4RI81             
Q287T7   
A0JM88        
A3KPP4                 
Q4S8Z1              
Q6P036           
Q4RVR6             
Q5XGI1               
Q6GQ22                    
Q7ZVV6                       
A0JM88                
Q7T292        
Q4SKW7             
Q5M8V4             
Q6H3X4            
Q7T3F5           
Q5XH95                 
42542518                  
47211393                  
Q6P4S3           
Q4RS56    
Q7ZTT6              
Q08C83            
Q0IHC6               
62858795       
A4IIP8              
Q6DHS4           
Q4RIH5          
Q6GLH4                
A5D6T2                 
Q4RJL1                
Q4RXM5                      
Q6PH61                         
47230041            
66911363               
Q5KSP4             
Q9I9M9              
Q6NX10              
Q6GLA2                
Q641C8                    
Q4V9P0                
Q5XHA0              
Q66L49                  
Q4T903                
Q5PNM8                
Q4T903                
Q5XH95                
Q6PCF1               
Q52KY7    
Q6PFM3     
Q6P4L5           
Q6P0I3               
Q9W725             
Q6P4L5          
Q9W725            
Q9W720                 
166157878              
Q6SA73                    
Q7ZVP4                
Q28E37         
Q567M3              
Q4S893               
Q4SBK2         
Q6DG32                  
Q4RYX2             
A4QNX2            
Q1ECW7            
Q4SC07             
Q6INQ6            
Q6DGU5         
Q4S347              
A4QNX2          
Q6DHS9          
Q4SC07      
115955930                                                                                                  
Q26365           
Q60RS8                                                   
Q4RXM2                   
Q9VQG4           
Q27257                      
Q7KSQ0                
P34519                    
A7SSE4
32564064                    
118783083                    
125774267                
115929552                                                                                                      
Q28XV6               
Q21084           
Q9W2T2                
91080329           
Q10050             
91080329           
Q9W2T2               
Q10050            
A7RL59
21358457     
32564064                     
115939138                     
Q9XZE4                     
P40614                  
Q29CH0                                                                                                     
Q16FH7                                                                                                    
Q61DF7                                                                                                     
115955930                                                                                                  
Q26365           
Q60RS8        
91088017               
17507311        
116131585                
115939562               
91089643               
66548954               
A7RY32
Q60U58                                                                                                      
Q9VWG0                                                                                                       
Q9VA73     
Q21153           
115940494      
7294682            
91083433            
116117214          
115735608                                                                                                   
Q9VC40            
Q9XTH0            
A7RY32
Q60U58              
Q9VWG0              
115922500        
Q23125                
91090636           
Q176S5                
Q7JZE8                   
115926656     
Q9VQ37                
Q27244           
91088711               
Q29DX3                        
Q16NW0                 
115951119                 
115922500                                                                                                     
Q23125      
91090636                 
Q9VX14    
Q172X4         
91089047        
115695937      
Q0E8F2         
Q20799                    
A7SAS5
Q9VGF7      
1326367          
Q16WT9         
O62347                 
115975549           
A7SAS5
Q9VGF7              
1326367               
Q17HF0               
Q9VZD9         
91087581          
Q176S5                    
A1Z9M0                  
115926656                       
22946134        
115951769              
32566691           
Q26365           
Q60RS8               
115955930                                                                                                   
Q18934                
Q9VBN7         
115975909        
115695937            
Q0E8F2              
Q20799               
115695937      
Q0E8F2             
Q20799                    
Q9VA73     
Q21153   
115940494          
115969038               
148767904            
A7RF50 
115969038            
148767904             
A7RF50 
A7RF50 
148767904                
115969038             
A3QMB9                
Q7K0L7                   
115908726              
Q9VQ37                
Q27244          
XP_975115          
39592165        
Q7PW06                 
115951769          
Q16XZ0          
Q9VXK8                
Q9U2J0          
39592165          
Q7PW06                
115951769        
